# Supplementary material for: Identification of Wheat Glutamate Synthetase Gene Family and Expression Analysis under Nitrogen Stress
Source: Genes (Basel). 2024 Jun 22;15(7):827. doi: 10.3390/genes15070827 (PMC11275450; doi:10.3390/genes15070827)
Supplement: Supplementary file 1 [file genes-15-00827-s001.zip]

Archive with 1 entries (1 files):
- genes-3051080-supplementary.pdf
